# Supplementary material for: The role of a mechanistic host in maintaining arctic rabies variant distributions: Assessment of functional genetic diversity in Alaskan red fox (Vulpes vulpes)
Source: PLoS One. 2021 Apr 8;16(4):e0249176. doi: 10.1371/journal.pone.0249176 (PMC8031376; doi:10.1371/journal.pone.0249176)
Supplement: S1 Table — Sample identifiers, location, corresponding arctic rabies variant to the area, and accession numbers. (XLSX) [file pone.0249176.s006.xlsx]

## Sheet: S1 Table
S1 Table. Red fox sample information. Sample identifiers, location, corresponding arctic rabies variant to the area, and accession numbers.
Sample ID	UAM ID	Latitude	Longitude	General Area	AR Variant Present	Accession
ON2171*	N/A	45.2724	-76.6833	Ontario, CA	1	SAMN13446343
ON2175*	N/A	45.8412	-76.8844	Ontario, CA	1	SAMN13446344
ON2363*	N/A	45.2724	-76.6833	Ontario, CA	1	SAMN13446345
ON2486*	N/A	45.6021	-77.2824	Ontario, CA	1	SAMN13446346
ON2717*	N/A	45.5937	-77.4113	Ontario, CA	1	SAMN13446347
ON3905*	N/A	45.6601	-76.728	Ontario, CA	1	SAMN13446348
ON3906*	N/A	45.2689	-77.423	Ontario, CA	1	SAMN13446349
ON3907*	N/A	45.4047	-76.7604	Ontario, CA	1	SAMN13446350
ON3921*	N/A	45.8832	-77.3002	Ontario, CA	1	SAMN13446351
ON3936*	N/A	45.8775	-76.9105	Ontario, CA	1	SAMN13446352
ON3938*	N/A	45.4995	-77.2792	Ontario, CA	1	SAMN13446353
ON5084*	N/A	45.5545	-77.5575	Ontario, CA	1	SAMN13446354
ON5091*	N/A	45.5937	-77.4113	Ontario, CA	1	SAMN13446355
ON5095*	N/A	45.2182	-77.1156	Ontario, CA	1	SAMN13446356
ON5096*	N/A	45.2534	-76.8592	Ontario, CA	1	SAMN13446357
ON5097*	N/A	45.6021	-77.2824	Ontario, CA	1	SAMN13446358
ON5100*	N/A	45.5007	-77.2742	Ontario, CA	1	SAMN13446359
ON5102*	N/A	45.2724	-76.6833	Ontario, CA	1	SAMN13446360
ON6639*	N/A	45.249	-76.6741	Ontario, CA	1	SAMN13446361
ON6720*	N/A	45.7233	-77.2023	Ontario, CA	1	SAMN13446362
KH1340†	UAM:Mamm:115994	64.5011	-165.406	Seward Pen. Alaska, USA	2	SAMN07735102
KH1342†	UAM:Mamm:115996	64.5011	-165.406	Seward Pen. Alaska, USA	2	SAMN07735103
KH1354†	UAM:Mamm:115950	64.5011	-165.406	Seward Pen. Alaska, USA	2	SAMN07735104
KH1357†	UAM:Mamm:115953	64.5011	-165.406	Seward Pen. Alaska, USA	2	SAMN07735105
KH1359†	UAM:Mamm:115955	64.5011	-165.406	Seward Pen. Alaska, USA	2	SAMN07735106
KH1419†	UAM:Mamm:115860	64.5011	-165.406	Seward Pen. Alaska, USA	2	SAMN07735107
KH1420*	UAM:Mamm:115861	64.5011	-165.406	Seward Pen. Alaska, USA	2	SAMN13446292
KH1421†	UAM:Mamm:115862	64.5011	-165.406	Seward Pen. Alaska, USA	2	SAMN07735108
KH1422†	UAM:Mamm:115863	64.5011	-165.406	Seward Pen. Alaska, USA	2	SAMN07735109
KH1423*	UAM:Mamm:115864	64.5011	-165.406	Seward Pen. Alaska, USA	2	SAMN13446293
KH1424*	UAM:Mamm:115865	64.5011	-165.406	Seward Pen. Alaska, USA	2	SAMN13446294
KH1425*	UAM:Mamm:115866	64.5011	-165.406	Seward Pen. Alaska, USA	2	SAMN13446295
KH1426†	UAM:Mamm:115867	64.5011	-165.406	Seward Pen. Alaska, USA	2	SAMN07735110
KH1427†	UAM:Mamm:115868	64.5011	-165.406	Seward Pen. Alaska, USA	2	SAMN07735111
KH1429†	UAM:Mamm:115870	64.5011	-165.406	Seward Pen. Alaska, USA	2	SAMN07735112
KH1430*	UAM:Mamm:115871	64.5011	-165.406	Seward Pen. Alaska, USA	2	SAMN13446296
KH1431*	UAM:Mamm:115872	64.5011	-165.406	Seward Pen. Alaska, USA	2	SAMN13446297
KH1432*	UAM:Mamm:115873	64.5011	-165.406	Seward Pen. Alaska, USA	2	SAMN13446298
KH1433*	UAM:Mamm:115874	64.5011	-165.406	Seward Pen. Alaska, USA	2	SAMN13446299
KH1436†	UAM:Mamm:115877	64.5011	-165.406	Seward Pen. Alaska, USA	2	SAMN07735113
KH1438*	UAM:Mamm:115879	64.5011	-165.406	Seward Pen. Alaska, USA	2	SAMN13446300
KH1439*	UAM:Mamm:115880	64.5011	-165.406	Seward Pen. Alaska, USA	2	SAMN13446301
KH1440*	UAM:Mamm:115881	64.5011	-165.406	Seward Pen. Alaska, USA	2	SAMN13446302
KH1441*	UAM:Mamm:115882	64.5011	-165.406	Seward Pen. Alaska, USA	2	SAMN13446303
KH1442*	UAM:Mamm:115883	64.5011	-165.406	Seward Pen. Alaska, USA	2	SAMN13446304
KH1443*	UAM:Mamm:115884	64.5011	-165.406	Seward Pen. Alaska, USA	2	SAMN13446305
KH1444*	UAM:Mamm:115885	64.5011	-165.406	Seward Pen. Alaska, USA	2	SAMN13446306
KH1445*	UAM:Mamm:115886	64.5011	-165.406	Seward Pen. Alaska, USA	2	SAMN13446307
KH1446*	UAM:Mamm:115887	64.5011	-165.406	Seward Pen. Alaska, USA	2	SAMN13446308
KH1447*	UAM:Mamm:115888	64.5011	-165.406	Seward Pen. Alaska, USA	2	SAMN13446309
KH1448*	UAM:Mamm:115889	64.5011	-165.406	Seward Pen. Alaska, USA	2	SAMN13446310
KH1449*	UAM:Mamm:115890	64.5011	-165.406	Seward Pen. Alaska, USA	2	SAMN13446311
KH1450*	UAM:Mamm:115891	64.5011	-165.406	Seward Pen. Alaska, USA	2	SAMN13446312
KH287*	UAM:Mamm:112514	60.7922	-161.756	Southwest Alaska, USA	4	SAMN13446313
KH288†	UAM:Mamm:112443	60.7922	-161.756	Southwest Alaska, USA	4	SAMN07735122
KH290*	UAM:Mamm:112417	60.7922	-161.756	Southwest Alaska, USA	4	SAMN13446314
KH291*	UAM:Mamm:112395	60.7922	-161.756	Southwest Alaska, USA	4	SAMN13446315
KH299†	UAM:Mamm:112510	60.7922	-161.756	Southwest Alaska, USA	4	SAMN07735123
KH303†	UAM:Mamm:112394	60.7922	-161.756	Southwest Alaska, USA	4	SAMN07735124
KH304†	UAM:Mamm:112451	60.7922	-161.756	Southwest Alaska, USA	4	SAMN07735125
KH310†	UAM:Mamm:112392	60.7922	-161.756	Southwest Alaska, USA	4	SAMN07735126
KH311†	UAM:Mamm:112389	60.7922	-161.756	Southwest Alaska, USA	4	SAMN07735127
KH314†	UAM:Mamm:112413	60.7922	-161.756	Southwest Alaska, USA	4	SAMN07735128
KH390*	UAM:Mamm:112515	60.7922	-161.756	Southwest Alaska, USA	4	SAMN13446316
KH395*	UAM:Mamm:112380	60.7922	-161.756	Southwest Alaska, USA	4	SAMN13446317
KH397*	UAM:Mamm:112433	60.7922	-161.756	Southwest Alaska, USA	4	SAMN13446318
KH400*	UAM:Mamm:112379	60.7922	-161.756	Southwest Alaska, USA	4	SAMN13446319
KH680*	UAM:Mamm:112096	60.7922	-161.756	Southwest Alaska, USA	4	SAMN13446320
KH681*	UAM:Mamm:112099	60.7922	-161.756	Southwest Alaska, USA	4	SAMN13446321
KH682*	UAM:Mamm:112086	60.7922	-161.756	Southwest Alaska, USA	4	SAMN13446322
KH684*	UAM:Mamm:112097	60.7922	-161.756	Southwest Alaska, USA	4	SAMN13446323
KH686*	UAM:Mamm:112087	60.7922	-161.756	Southwest Alaska, USA	4	SAMN13446324
KH687*	UAM:Mamm:112091	60.7922	-161.756	Southwest Alaska, USA	4	SAMN13446325
KH695*	UAM:Mamm:112105	60.7922	-161.756	Southwest Alaska, USA	4	SAMN13446326
KH697*	UAM:Mamm:112107	60.7922	-161.756	Southwest Alaska, USA	4	SAMN13446327
KH707*	UAM:Mamm:112113	60.7922	-161.756	Southwest Alaska, USA	4	SAMN13446328
KH816*	UAM:Mamm:112195	60.7922	-161.756	Southwest Alaska, USA	4	SAMN13446329
KH818*	UAM:Mamm:112246	60.7922	-161.756	Southwest Alaska, USA	4	SAMN13446330
KH819*	UAM:Mamm:112269	60.7922	-161.756	Southwest Alaska, USA	4	SAMN13446331
KH842*	UAM:Mamm:112220	60.7922	-161.756	Southwest Alaska, USA	4	SAMN13446332
KH859*	UAM:Mamm:112278	60.7922	-161.756	Southwest Alaska, USA	4	SAMN13446333
KH877*	UAM:Mamm:112284	60.7922	-161.756	Southwest Alaska, USA	4	SAMN13446334
KH992*	UAM:Mamm:114005	60.7922	-161.756	Southwest Alaska, USA	4	SAMN13446340
KH993*	UAM:Mamm:114006	60.7922	-161.756	Southwest Alaska, USA	4	SAMN13446341
KH996*	UAM:Mamm:114009	60.7922	-161.756	Southwest Alaska, USA	4	SAMN13446342
KH1074*	UAM:Mamm:114063	63.8697	-149.9	Central Alaska, USA	Absent	SAMN13446267
KH1076*	UAM:Mamm:114065	63.8697	-149.9	Central Alaska, USA	Absent	SAMN13446268
KH1077*	UAM:Mamm:114066	63.8697	-149.9	Central Alaska, USA	Absent	SAMN13446269
KH1156†	UAM:Mamm:114077	63.8697	-149.9	Central Alaska, USA	Absent	SAMN07735133
KH1157†	UAM:Mamm:114078	63.8697	-149.9	Central Alaska, USA	Absent	SAMN07735134
KH1158†	UAM:Mamm:114133	63.8697	-149.9	Central Alaska, USA	Absent	SAMN07735135
KH1174†	UAM:Mamm:114094	63.8697	-149.9	Central Alaska, USA	Absent	SAMN07735136
KH1176†	UAM:Mamm:114096	63.8697	-149.9	Central Alaska, USA	Absent	SAMN07735137
KH1177†	UAM:Mamm:114097	63.8697	-149.9	Central Alaska, USA	Absent	SAMN07735138
KH1178†	UAM:Mamm:114098	63.8697	-149.9	Central Alaska, USA	Absent	SAMN07735139
KH1372*	UAM:Mamm:115958	63.8697	-149.9	Central Alaska, USA	Absent	SAMN13446270
KH1373*	UAM:Mamm:115959	63.8697	-149.9	Central Alaska, USA	Absent	SAMN13446271
KH1374*	UAM:Mamm:115960	63.8697	-149.9	Central Alaska, USA	Absent	SAMN13446272
KH1375*	UAM:Mamm:115961	63.8697	-149.9	Central Alaska, USA	Absent	SAMN13446273
KH1376*	UAM:Mamm:115962	63.8697	-149.9	Central Alaska, USA	Absent	SAMN13446274
KH1377*	UAM:Mamm:115963	63.8697	-149.9	Central Alaska, USA	Absent	SAMN13446275
KH1378*	UAM:Mamm:115964	63.8697	-149.9	Central Alaska, USA	Absent	SAMN13446276
KH1379*	UAM:Mamm:115965	63.8697	-149.9	Central Alaska, USA	Absent	SAMN13446277
KH1380*	UAM:Mamm:115966	63.8697	-149.9	Central Alaska, USA	Absent	SAMN13446278
KH1381*	UAM:Mamm:115967	63.8697	-149.9	Central Alaska, USA	Absent	SAMN13446279
KH1382*	UAM:Mamm:115968	63.8697	-149.9	Central Alaska, USA	Absent	SAMN13446280
KH1383*	UAM:Mamm:115969	63.8697	-149.9	Central Alaska, USA	Absent	SAMN13446281
KH1384*	UAM:Mamm:115970	63.8697	-149.9	Central Alaska, USA	Absent	SAMN13446282
KH1385*	UAM:Mamm:115971	63.8697	-149.9	Central Alaska, USA	Absent	SAMN13446283
KH1386*	UAM:Mamm:115972	63.8697	-149.9	Central Alaska, USA	Absent	SAMN13446284
KH1387*	UAM:Mamm:115973	63.8697	-149.9	Central Alaska, USA	Absent	SAMN13446285
KH1388*	UAM:Mamm:115974	63.8697	-149.9	Central Alaska, USA	Absent	SAMN13446286
KH1389*	UAM:Mamm:115975	63.8697	-149.9	Central Alaska, USA	Absent	SAMN13446287
KH1390*	UAM:Mamm:115976	63.8697	-149.9	Central Alaska, USA	Absent	SAMN13446288
KH1391*	UAM:Mamm:115977	63.8697	-149.9	Central Alaska, USA	Absent	SAMN13446289
KH1392*	UAM:Mamm:115978	63.8697	-149.9	Central Alaska, USA	Absent	SAMN13446290
KH1393*	UAM:Mamm:115979	63.8697	-149.9	Central Alaska, USA	Absent	SAMN13446291
KH899*	UAM:Mamm:116134	63.8697	-149.9	Central Alaska, USA	Absent	SAMN13446335
KH902*	UAM:Mamm:116135	63.8697	-149.9	Central Alaska, USA	Absent	SAMN13446336
KH968*	UAM:Mamm:116140	63.8697	-149.9	Central Alaska, USA	Absent	SAMN13446337
KH969*	UAM:Mamm:116141	63.8697	-149.9	Central Alaska, USA	Absent	SAMN13446338
KH970*	UAM:Mamm:116142	63.8697	-149.9	Central Alaska, USA	Absent	SAMN13446339
KH987†	UAM:Mamm:114000	63.8697	-149.9	Central Alaska, USA	Absent	SAMN07735140
KH988†	UAM:Mamm:114001	63.8697	-149.9	Central Alaska, USA	Absent	SAMN07735141
KH989†	UAM:Mamm:114002	63.8697	-149.9	Central Alaska, USA	Absent	SAMN07735142
†Previously Sequenced
*The 96 highmolecular weight DNA samples selected for sequencing
