# Supplementary material for: The role of a mechanistic host in maintaining arctic rabies variant distributions: Assessment of functional genetic diversity in Alaskan red fox (Vulpes vulpes)
Source: PLoS One. 2021 Apr 8;16(4):e0249176. doi: 10.1371/journal.pone.0249176 (PMC8031376; doi:10.1371/journal.pone.0249176)
Supplement: S3 Table — Describes (per sample): The number of raw reads, reads passing GATK filters and those reads not passing the GATK filters due to mapping quality, secondary alignments, and duplicate reads. (XLSX) [file pone.0249176.s008.xlsx]

## Sheet: S3 Table
S3 Table. GATK filtering results for the 125 red fox samples. Describes (per sample): the number of raw reads, reads passing GATK filters and those reads not passing the GATK filters due to mapping quality, secondary alignments, and duplicate reads.
Sample ID	Total Raw Reads From Sequencing	Total # Mapped Reads	Total # Mapped Reads(%)	Reads Not Passing GATK Filters	Reads Not Passing GATK Filters(%)	Filtered by MappingQualityReadFilter (GATK)a	Filtered by NotSecondaryAlignmentReadFilter (GATK)b	Filtered by NotDuplicateReadFilter (GATK)c	Total Reads Passing GATK Filters	Total Reads Passing GATK Filters(%)	Total mapped reads aligning to primary target	Target enrichment (%)d
KH1074	401740	385389	0.9593	44463	0.110676	26149	6563	11751	357277	0.889324	236339	0.613248
KH1076	275790	264391	0.958668	33918	0.122985	20481	5023	8414	241872	0.877015	157752	0.596662
KH1077	258018	247563	0.95948	35712	0.138409	23418	4418	7876	222306	0.861591	140753	0.568554
KH1156	340174	329055	0.967314	37603	0.11054	24874	3064	9665	302571	0.88946	171590	0.521463
KH1157	451194	432806	0.959246	62757	0.139091	44019	6006	12732	388437	0.860909	236848	0.547238
KH1158	307072	297057	0.967385	33586	0.109375	23248	2536	7802	273486	0.890625	158498	0.533561
KH1174	308540	298551	0.967625	39195	0.127034	22431	2308	14456	269345	0.872966	151567	0.507675
KH1176	401862	386614	0.962057	50352	0.125297	33791	4487	12074	351510	0.874703	215906	0.558454
KH1177	240452	232803	0.968189	25545	0.106237	17617	1891	6037	214907	0.893763	116505	0.500445
KH1178	237888	229854	0.966228	25264	0.106201	18030	2022	5212	212624	0.893799	117891	0.512895
KH1340	243702	236080	0.968724	25163	0.103253	17519	1930	5714	218539	0.896747	120928	0.512233
KH1342	223260	216092	0.967894	22807	0.102154	15905	1774	5128	200453	0.897846	108265	0.501013
KH1354	315112	304463	0.966206	36674	0.116384	25133	2799	8742	278438	0.883616	168790	0.554386
KH1357	261280	253339	0.969607	30040	0.114972	17685	1937	10418	231240	0.885028	130722	0.515996
KH1359	193262	186910	0.967133	20060	0.103797	14294	1562	4204	173202	0.896203	93859	0.502161
KH1372	282583	270732	0.958062	30222	0.106949	16984	5188	8050	252361	0.893051	163385	0.603493
KH1373	271932	261835	0.962869	33254	0.122288	20911	5188	7155	238678	0.877712	147043	0.561586
KH1374	312290	299833	0.960111	32918	0.105408	19567	5202	8149	279372	0.894592	182835	0.609789
KH1375	217022	206936	0.953525	23299	0.107358	13892	4229	5178	193723	0.892642	122122	0.590144
KH1376	302468	285073	0.94249	37822	0.125045	19890	9953	7979	264646	0.874955	170672	0.598696
KH1377	384500	369137	0.960044	42048	0.109358	23397	6693	11958	342452	0.890642	227309	0.615785
KH1378	312366	291728	0.93393	41233	0.132002	21005	12603	7625	271133	0.867998	171514	0.587924
KH1379	292800	280597	0.958323	30720	0.104918	17790	5282	7648	262080	0.895082	170277	0.606838
KH1380	302160	289841	0.95923	32371	0.107132	19665	4969	8097	269789	0.892868	172676	0.595761
KH1381	278226	266528	0.957955	30402	0.109271	17875	5070	7457	247824	0.890729	158134	0.593311
KH1382	309386	299356	0.967581	32366	0.104614	18735	4147	9484	277020	0.895386	185983	0.621277
KH1383	280352	271466	0.968304	29068	0.103684	17190	3579	8299	251284	0.896316	163786	0.603339
KH1384	294242	283421	0.963224	30301	0.10298	17769	4304	8228	263941	0.89702	171795	0.606148
KH1385	319994	309006	0.965662	33092	0.103414	19566	4646	8880	286902	0.896586	190554	0.616668
KH1386	318024	308328	0.969512	32823	0.103209	19781	3570	9472	285201	0.896791	186805	0.605865
KH1387	320530	308876	0.963641	33028	0.103042	19492	4849	8687	287502	0.896958	185848	0.601691
KH1388	297664	287348	0.965343	30521	0.102535	18211	4167	7873	267143	0.897465	174956	0.608865
KH1389	232568	223011	0.958907	23913	0.102822	14382	3938	5593	208655	0.897178	134954	0.605145
KH1390	291676	279436	0.958036	32716	0.112166	19525	5518	7673	258960	0.887834	169393	0.606196
KH1391	246688	238698	0.967611	33072	0.134064	23350	2874	6848	213616	0.865936	143262	0.600181
KH1392	364056	352495	0.968244	40791	0.112046	23914	3958	12919	323265	0.887954	224167	0.635944
KH1393	274702	263811	0.960353	29678	0.108037	18080	4633	6965	245024	0.891963	155760	0.590423
KH1419	331898	321236	0.967876	37155	0.111947	23927	3006	10222	294743	0.888053	167944	0.522806
KH1420	208178	199755	0.959539	24185	0.116175	13695	3438	7052	183993	0.883825	118977	0.595615
KH1421	264312	256035	0.968685	27462	0.1039	18591	2129	6742	236850	0.8961	129678	0.506485
KH1422	262358	253791	0.967346	27693	0.105554	19434	2065	6194	234665	0.894446	129235	0.509218
KH1423	212292	206029	0.970498	24236	0.114164	12699	2419	9118	188056	0.885836	123560	0.599721
KH1424	261706	250824	0.958419	32860	0.125561	16330	4900	11630	228846	0.874439	151019	0.602092
KH1425	183932	171625	0.933089	23459	0.127542	12233	6400	4826	160473	0.872458	96739	0.563665
KH1426	219230	212122	0.967577	22613	0.103147	16329	1823	4461	196617	0.896853	108348	0.510782
KH1427	252550	245000	0.970105	28997	0.114817	17362	1898	9737	223553	0.885183	124922	0.509886
KH1429	326634	316200	0.968056	39658	0.121414	23949	2570	13139	286976	0.878586	159916	0.505743
KH1430	347702	335044	0.963595	44094	0.126815	21531	5433	17130	303608	0.873185	203576	0.60761
KH1431	186690	177255	0.949462	22890	0.12261	12737	4090	6063	163800	0.87739	104537	0.589755
KH1432	254838	236265	0.927118	40248	0.157936	17199	10566	12483	214590	0.842064	133932	0.566872
KH1433	244822	232710	0.950527	27910	0.114001	15369	5718	6823	216912	0.885999	139220	0.598255
KH1436	531746	514653	0.967855	56373	0.106015	39098	4221	13054	475373	0.893985	259598	0.504414
KH1438	288214	276925	0.960831	30766	0.106747	17738	4655	8373	257448	0.893253	168912	0.609956
KH1439	189222	183122	0.967763	20109	0.106272	11746	2327	6036	169113	0.893728	110467	0.603243
KH1440	284184	273439	0.96219	33909	0.119321	17876	4869	11164	250275	0.880679	162232	0.593302
KH1441	320050	308129	0.962753	35959	0.112354	21548	5431	8980	284091	0.887646	183866	0.596718
KH1442	298000	287801	0.965775	31815	0.106762	18147	4064	9604	266185	0.893238	176452	0.613104
KH1443	277550	268095	0.965934	29482	0.106222	16819	3857	8806	248068	0.893778	162796	0.607233
KH1444	282384	274759	0.972998	32815	0.116207	18088	2691	12036	249569	0.883793	162270	0.59059
KH1445	309652	298695	0.964615	33380	0.107798	18878	4434	10068	276272	0.892202	179548	0.601108
KH1446	248338	239745	0.965398	28660	0.115407	17158	3608	7894	219678	0.884593	142485	0.594319
KH1447	274290	264058	0.962696	29822	0.108724	16555	4200	9067	244468	0.891276	160552	0.608018
KH1448	300974	291804	0.969532	33517	0.111362	18924	3433	11160	267457	0.888638	176445	0.60467
KH1449	432782	417639	0.96501	49039	0.113311	26161	6231	16647	383743	0.886689	251054	0.601127
KH1450	253660	243574	0.960238	26710	0.105298	15841	4278	6591	226950	0.894702	147960	0.607454
KH287	505900	486757	0.962161	57812	0.114276	32203	7562	18047	448088	0.885724	304091	0.624729
KH288	266564	257546	0.966169	29016	0.108852	20699	2148	6169	237548	0.891148	129498	0.502815
KH290	564190	542068	0.96079	69316	0.122859	41132	9528	18656	494874	0.877141	336269	0.620345
KH291	515812	495508	0.960637	62123	0.120437	35648	8768	17707	453689	0.879563	306351	0.618256
KH299	269310	260723	0.968115	28627	0.106298	19791	2374	6462	240683	0.893702	136502	0.523552
KH303	315558	304136	0.963804	36594	0.115966	24535	3166	8893	278964	0.884034	157835	0.518962
KH304	325456	315336	0.968905	40386	0.124091	22393	2449	15544	285070	0.875909	161035	0.510677
KH310	239710	232566	0.970197	28394	0.118451	16175	1831	10388	211316	0.881549	119878	0.515458
KH311	236670	229408	0.969316	23911	0.101031	16882	1816	5213	212759	0.898969	115632	0.504045
KH314	239036	231376	0.967955	24608	0.102947	17613	1792	5203	214428	0.897053	116328	0.502766
KH390	515028	494799	0.960723	58698	0.113971	32655	8044	17999	456330	0.886029	299671	0.605642
KH395	351142	336957	0.959603	37812	0.107683	22094	5735	9983	313330	0.892317	205602	0.610173
KH397	576308	552666	0.958977	67901	0.117821	37637	9388	20876	508407	0.882179	334287	0.604863
KH400	524866	503702	0.959677	59904	0.114132	34215	8499	17190	464962	0.885868	310077	0.615596
KH680	414288	388276	0.937213	53468	0.12906	27878	14728	10862	360820	0.87094	225719	0.581336
KH681	443502	424623	0.957432	50873	0.114707	28618	8345	13910	392629	0.885293	259264	0.610575
KH682	324202	310605	0.95806	35896	0.110721	20602	5772	9522	288306	0.889279	190179	0.612286
KH684	349386	336076	0.961905	37738	0.108012	23245	5423	9070	311648	0.891988	203074	0.60425
KH686	413744	397184	0.959975	45216	0.109285	25853	6657	12706	368528	0.890715	240624	0.605825
KH687	447234	429526	0.960406	48048	0.107434	27613	7700	12735	399186	0.892566	260085	0.605516
KH695	551788	530775	0.961918	66236	0.120039	39884	9014	17338	485552	0.879961	325602	0.613446
KH697	380088	366802	0.965045	41291	0.108635	24855	4851	11585	338797	0.891365	219879	0.599449
KH707	384202	373168	0.971281	43036	0.112014	26557	4575	11904	341166	0.887986	219915	0.589319
KH816	321884	304725	0.946692	40792	0.126729	22011	10265	8516	281092	0.873271	180517	0.592393
KH818	402818	379472	0.942043	52369	0.130007	28473	13590	10306	350449	0.869993	226868	0.597852
KH819	605708	586121	0.967663	74112	0.122356	44766	8745	20601	531596	0.877644	355809	0.607057
KH842	506712	489868	0.966758	59147	0.116727	35084	6419	17644	447565	0.883273	302769	0.618062
KH859	346246	326346	0.942526	44973	0.129887	24266	11785	8922	301273	0.870113	192844	0.590919
KH877	464864	451228	0.970667	53367	0.114801	32424	5997	14946	411497	0.885199	269074	0.596315
KH899	260720	249282	0.956129	28535	0.109447	16917	4864	6754	232185	0.890553	148452	0.595518
KH902	308404	296291	0.960724	32816	0.106406	19707	5023	8086	275588	0.893594	177346	0.598553
KH968	325226	309751	0.952418	38602	0.118693	24181	6791	7630	286624	0.881307	184095	0.594332
KH969	259572	249425	0.960909	27901	0.107488	16560	4405	9636	231671	0.892512	150969	0.605268
KH970	377324	364410	0.965775	41687	0.110481	23754	5440	12493	335637	0.889519	221391	0.607533
KH987	367820	356466	0.969132	53100	0.144364	25690	2626	24784	314720	0.855636	187276	0.525368
KH988	192580	186239	0.967073	31967	0.165993	14595	1442	15930	160613	0.834007	94407	0.506913
KH989	102218	98616	0.964762	39324	0.384707	9239	737	29348	62894	0.615293	48905	0.495913
KH992	368890	356627	0.966757	39994	0.108417	23434	4855	11705	328896	0.891583	217912	0.611036
KH993	375790	362957	0.965851	41753	0.111107	23292	5338	13123	334037	0.888893	218682	0.602501
KH996	415120	400288	0.964271	45483	0.109566	25841	6028	13614	369637	0.890434	242457	0.605706
ON2171	283038	269964	0.953808	30239	0.106837	17465	6003	6771	252799	0.893163	163080	0.604081
ON2175	282077	269547	0.95558	30476	0.108041	17432	5546	7498	251601	0.891959	162097	0.601368
ON2363	287192	275117	0.957955	31369	0.109227	18565	5146	7658	255823	0.890773	163809	0.595416
ON2486	286576	274203	0.956825	30126	0.105124	17693	5320	7113	256450	0.894876	167084	0.609344
ON2717	249872	240070	0.960772	27259	0.109092	15547	4405	7307	222613	0.890908	141675	0.59014
ON3905	266800	256467	0.961271	27708	0.103853	16809	4180	6719	239092	0.896147	154304	0.601652
ON3906	285124	273896	0.960621	29820	0.104586	17634	4937	7249	255304	0.895414	163117	0.595544
ON3907	304088	292427	0.961653	36352	0.119544	22824	4819	8889	267736	0.880456	172797	0.590906
ON3921	275084	261509	0.950651	34660	0.125998	22717	5780	6163	240424	0.874002	149959	0.573437
ON3936	277164	266107	0.960107	29355	0.105912	17986	4481	6888	247809	0.894088	160209	0.602047
ON3938	294308	282007	0.958204	32813	0.111492	20825	4992	6996	261495	0.888508	165795	0.587911
ON5084	282726	275736	0.975276	32790	0.115978	21562	2666	8562	249936	0.884022	160421	0.581792
ON5091	259066	248280	0.958366	26796	0.103433	16381	4215	6200	232270	0.896567	149001	0.600133
ON5095	297200	286497	0.963987	33369	0.112278	21648	4392	7329	263831	0.887722	167456	0.584495
ON5096	267990	256850	0.958431	29062	0.108444	17735	4598	6729	238928	0.891556	153710	0.598443
ON5097	256810	247242	0.962743	26920	0.104825	16701	3754	6465	229890	0.895175	147719	0.597467
ON5100	295298	283105	0.95871	32013	0.108409	19617	4995	7401	263285	0.891591	169773	0.599682
ON5102	249666	240067	0.961553	25939	0.103895	15655	3758	6526	223727	0.896105	143982	0.599758
ON6639	266268	256006	0.96146	28624	0.107501	16385	3958	8281	237644	0.892499	154481	0.603427
ON6720	209496	201942	0.963942	24144	0.115248	15300	3208	5636	185352	0.884752	120250	0.595468
Average	315564	303444	0.961567	36218.2	0.115854	21416.2	4906.42	9919.38	279346	0.884146	177309	0.580788
aReads filtered for poor mapping quality
bReads filtered to contain only uniquely mapped reads
cReads filtered to remove duplicate reads
dProportion of mapped reads aligning to primary targets out of the total mapped reads
