# Supplementary material for: The role of a mechanistic host in maintaining arctic rabies variant distributions: Assessment of functional genetic diversity in Alaskan red fox (Vulpes vulpes)
Source: PLoS One. 2021 Apr 8;16(4):e0249176. doi: 10.1371/journal.pone.0249176 (PMC8031376; doi:10.1371/journal.pone.0249176)
Supplement: S4 Table — Describes the position and average coverage for each SNP retained in the filtered sub-dataset among red fox populations within Alaska and Ontario, and the filtered sub-dataset among red fox populations exclusively within Alaska. Filtering parameters were a minor allele frequency threshold = 2% and pruning for linkage disequilibrium. (XLSX) [file pone.0249176.s009.xlsx]

## Sheet: S4 Table
S4 Table. Filtered off-target SNP sub-datasets. Describes the position and average coverage for each SNP retained in the filtered sub-dataset among red fox populations within Alaska and Ontario, and the filtered sub-dataset among red fox populations exclusively within Alaska. Filtering parameters were a minor allele frequency threshold = 2% and pruning for linkage disequilibrium.
Chromosome	Position (bp)	Mean Site Depth
1b	25030078	38.619
1b	29671464	12.0381
1a	54003812	4.416
1b	54957676	63.019
1b	55746695	56.5905
1a	93416430	44.424
1b	93434943	13.0952
1b	108661714	41.4952
10b	150264	4.34286
10b	10409704	10.0762
10b	11348038	22.9714
10b	40514557	17.4286
10b	40842294	15.3143
11b	12947934	5.24762
11b	20960178	74.3905
11b	40670386	43.9524
11b	49764452	42.3714
11b	71360565	14.8762
11a	71364335	56.024
12a	934378	40.072
12b	935838	179.695
12a	2248879	40.84
12a	2379152	67.072
12b	2517338	41.5524
12b	3764179	9.79048
12b	5083985	4.44231
12b	19859822	21.6667
12ab	21973941	19.184
13b	48688566	5.86667
13b	49518458	22.2571
13b	51964038	46.0381
13a	51964265	30.576
13b	62436991	13.7714
14b	36476458	36.2571
14b	43181514	15.1333
14a	43181722	41.272
15a	23092701	51.688
15b	23092805	67.581
15b	51465334	56.2667
15a	59313164	4.336
16b	1111596	4.52381
16b	32952750	52.8286
16b	44619200	59.9048
16ab	49620001	6.44762
17b	18266731	37.9524
17b	37021563	8.5619
17b	38397257	27.4762
17b	52495142	3.51429
17b	60822343	9.15238
18a	8732518	8.424
18b	8732550	7.82857
18b	25709234	35.9524
18b	31631511	56.1333
18b	41143093	38.4952
18b	51552288	49.581
19b	1351304	59.3619
19b	12202822	11.0667
19b	16558074	8.2381
19b	17751002	57.2762
19b	52186167	34.6
2b	28085228	8.87255
2b	64654763	77.1238
20b	37543767	14.1619
20b	40792475	61.4
20b	42308685	6.22857
20b	44886676	34.2286
20b	50761069	53.0952
20a	50761313	40.032
20b	52518273	36.0667
20a	52518743	29.216
20b	53576010	23.7143
20a	53581433	56.128
21b	16318960	4.74286
22b	45372490	5
23b	3616835	28.3619
23b	3846808	28.4667
23b	23687254	13.6857
23a	29909304	23.464
23b	29909340	16.7048
24b	26817838	25.5714
24b	26817877	13.5905
24b	33373508	13.0476
25b	24872751	4.70476
25ab	43520419	3.98095
26b	31044880	34.5238
26b	35986605	17.9524
27a	10323028	58.096
27b	10332915	61.4571
27b	44131659	11.0762
27a	44131726	9.736
28b	367875	58.3905
28a	373226	57.8
28ab	23217983	7.78095
29b	16722118	58.3143
29b	22513559	22.3429
29b	24566323	55.1905
29a	24566501	30.768
3b	73544660	49.9429
3a	73570203	8.664
3b	73870822	5.44762
3a	73870905	5.88
31b	35911592	33.9619
32b	6690942	27.7238
32ab	9663027	13.4952
32a	24015155	61.608
32b	24037082	52.5238
32a	38802698	4.44355
32b	38802754	3.69231
33b	23200799	62.9238
33b	25287729	70.5238
34b	26130243	55.8
36b	4613950	3.95238
37b	1518434	7.46667
37b	5419897	17.125
37a	5419959	14.6532
37b	12526702	48.2286
38b	22397428	26.0476
38b	23350731	32.8846
38a	23490703	6
4a	9266814	26.4
4b	9266965	65.3143
4ab	11818702	3.40952
4b	51187885	11.4952
4a	85944884	3.872
5b	20986167	31.6667
5b	27135811	64.4571
5a	27173171	18.536
5b	43225572	17.7238
5b	58899042	44.0667
5ab	71926553	6.864
6a	86447	7.01613
6b	86449	6.98095
6a	16920055	36.776
6b	16920232	17.2762
6b	18114425	4.60952
6b	32545799	64.4952
7b	5935543	48.4952
7b	26338636	14.0286
7a	26343694	38.76
7ab	47476204	3.42857
7b	59709773	42.7429
8b	265413	25.2095
8b	14101809	74.1143
8ab	20676015	4.51429
8b	70763927	36.8095
9b	2101992	6.60952
9a	6338592	4.264
9b	15731793	35.819
9a	15731966	45.136
9a	20581916	65.952
9b	20612439	19.6381
9b	24085146	58.619
9b	32930758	57.1429
9b	37816018	22.4286
9b	38995822	19.875
9b	39009731	14.619
9b	56610894	3.71429
aofftarget SNPs retained in the data subset incuding red fox from Ontario
bofftarget SNPs retained in the data subset excluding red fox from Ontario
