# Supplementary material for: The role of a mechanistic host in maintaining arctic rabies variant distributions: Assessment of functional genetic diversity in Alaskan red fox (Vulpes vulpes)
Source: PLoS One. 2021 Apr 8;16(4):e0249176. doi: 10.1371/journal.pone.0249176 (PMC8031376; doi:10.1371/journal.pone.0249176)
Supplement: S5 Table — Describes (per SNP): Location, gene association, and predicted gene function in reference to the dog genome. SNPs are further identified to which sub-dataset they belong; red fox from Alaska and Ontario or red fox only from Alaska: i) identified outlier ii) identified outlier retained after filtering iii) missense SNP with potential to alter protein function and finally if the SNP was identified as an outlier by multiple tests. All BLASTp predicted functions are based upon Canis lupus familiaris unless otherwise specified. (XLSX) [file pone.0249176.s010.xlsx]

## Sheet: S5 Table
S5 Table. Identified outliers before and after disequilibrium pruning among red fox populations across North America. Describes (per SNP): location, gene association, and predicted gene function in reference to the dog genome. SNPs are further identified to which sub-dataset they belong; red fox from Alaska and Ontario or red fox only from Alaska: i) identified outlier ii) identified outlier reta…
Chromosome	Position (bp)	Associated Gene	BLASTp Predicted Function	Amino Acid Change	General Substituent Chemical Characteristic Change
1ab	108660443	C5AR1	C5a anaphylatoxin chemotactic receptor 1 isoform X1	--	--
1a	108660444	C5AR1	C5a anaphylatoxin chemotactic receptor 1 isoform X1	--	--
2ab	28088154	GATA3	trans-acting T-cell-specific transcription factor GATA-3 isoform X1	--	--
2ab	64638071	NOD2	nucleotide-binding oligomerization domain-containing protein 2	--	--
2a	64638091	NOD2	nucleotide-binding oligomerization domain-containing protein 2	--	--
2ac	64655283	NOD2	nucleotide-binding oligomerization domain-containing protein 2	T/M	Nucleophilic/Hydrophobic
3ab	73521146	TLR6	toll-like receptor 1 isoform X1	--	--
3defg	73522183	TLR6	toll-like receptor 1 isoform X1	T/I	Nucleophilic/Hydrophobic
4def	51188150	IL12B	interleukin-12 subunit beta isoform X1	R/C	Basic/Nucleophilic
6ab	16996792	ITGAM	integrin alpha-M isoform X1	--	--
7ab	26344512	FASLG	tumor necrosis factor ligand superfamily member 6	--	--
7ab	8463368	IRF6	interferon regulatory factor 6	--	--
9ab	37817427	CCL5	C-C motif chemokine 5 precursor	--	--
9deg	39010456	CCL2	C-C motif chemokine 2 precursor	--	--
10de	11345209	LYZ	lysozyme C precursor	--	--
10a	1239310	STAT6	signal transducer and activator of transcription 6	--	--
10ab	1241577	STAT6	signal transducer and activator of transcription 6	--	--
11ab	20343170	CSF2	granulocyte-macrophage colony-stimulating factor precursor	--	--
11a	20344553	CSF2	granulocyte-macrophage colony-stimulating factor precursor	--	--
11d	71355644	TLR4	toll-like receptor 4 precursor	--	--
11abc	71364797	TLR4	toll-like receptor 4 precursor	S/N	Nucleophilic/Amide
11a	71365233	TLR4	toll-like receptor 4 precursor	--	--
11a	71366745	TLR4	toll-like receptor 4 precursor	--	--
11de	71366751	TLR4	toll-like receptor 4 precursor	--	--
12d	1073677	TNF	tumor necrosis factor	--	--
12d	1074480	TNF	tumor necrosis factor	--	--
12d	1074608	TNF	tumor necrosis factor	--	--
12d	1081299	LTB	lymphotoxin-beta	--	--
12d	1081306	LTB	lymphotoxin-beta	--	--
12d	1387337	C2	complement C2	--	--
12d	1388025	C2	complement C2	--	--
12de	1388433	C2	complement C2	--	--
12def	1388434	C2	complement C2	A/D	Small/Acidic
12d	1391712	C2	complement C2	--	--
12d	1402087	C2	complement C2	--	--
12d	1441547	UNKNOWN	complement C4-A	--	--
12d	1442381	UNKNOWN	complement C4-A	--	--
12d	1442465	UNKNOWN	complement C4-A	--	--
12d	2131626	DLA-DRA1	MHC class II DR alpha chain precursor	--	--
12d	2132188	DLA-DRA1	MHC class II DR alpha chain precursor	--	--
12de	2132635	DLA-DRA1	MHC class II DR alpha chain precursor	--	--
12d	2151552	DLA-DRB1	DLA class II histocompatibility antigen, DR-1 beta chain precursor	--	--
12d	2151562	DLA-DRB1	DLA class II histocompatibility antigen, DR-1 beta chain precursor	--	--
12d	2152972	DLA-DRB1	DLA class II histocompatibility antigen, DR-1 beta chain precursor	--	--
12d	2153134	DLA-DRB1	DLA class II histocompatibility antigen, DR-1 beta chain precursor	--	--
12d	2153135	DLA-DRB1	DLA class II histocompatibility antigen, DR-1 beta chain precursor	--	--
12df	2153471	DLA-DRB1	DLA class II histocompatibility antigen, DR-1 beta chain precursor	W/--	Stop Gain
12df	2157165	DLA-DRB1	DLA class II histocompatibility antigen, DR-1 beta chain precursor	Q/E	Amide/Acidic
12df	2157279	DLA-DRB1	DLA class II histocompatibility antigen, DR-1 beta chain precursor	H/Y	Basic/Aromatic
12df	2157297	DLA-DRB1	DLA class II histocompatibility antigen, DR-1 beta chain precursor	F/L	Aromatic/Hydrophobic
12a	2165040	DLA-DRB1	DLA class II histocompatibility antigen, DR-1 beta chain precursor	--	--
12d	2165117	DLA-DRB1	DLA class II histocompatibility antigen, DR-1 beta chain precursor	--	--
12a	2165148	DLA-DRB1	DLA class II histocompatibility antigen, DR-1 beta chain precursor	--	--
12a	2165361	DLA-DRB1	DLA class II histocompatibility antigen, DR-1 beta chain precursor	--	--
12a	2165375	DLA-DRB1	DLA class II histocompatibility antigen, DR-1 beta chain precursor	--	--
12ad	2165376	DLA-DRB1	DLA class II histocompatibility antigen, DR-1 beta chain precursor	--	--
12d	2165541	DLA-DRB1	DLA class II histocompatibility antigen, DR-1 beta chain precursor	--	--
12d	2219684	DLA-DQA	major histocompatibility complex, class II, DQ alpha precursor	--	--
12d	2219944	DLA-DQA	major histocompatibility complex, class II, DQ alpha precursor	--	--
12d	2219998	DLA-DQA	major histocompatibility complex, class II, DQ alpha precursor	--	--
12d	2220000	DLA-DQA	major histocompatibility complex, class II, DQ alpha precursor	--	--
12d	2220196	DLA-DQA	major histocompatibility complex, class II, DQ alpha precursor	--	--
12d	2220225	DLA-DQA	major histocompatibility complex, class II, DQ alpha precursor	--	--
12d	2220263	DLA-DQA	major histocompatibility complex, class II, DQ alpha precursor	--	--
12d	2220303	DLA-DQA	major histocompatibility complex, class II, DQ alpha precursor	--	--
12d	2220374	DLA-DQA	major histocompatibility complex, class II, DQ alpha precursor	--	--
12d	2220383	DLA-DQA	major histocompatibility complex, class II, DQ alpha precursor	--	--
12d	2220400	DLA-DQA	major histocompatibility complex, class II, DQ alpha precursor	--	--
12d	2220405	DLA-DQA	major histocompatibility complex, class II, DQ alpha precursor	--	--
12d	2220410	DLA-DQA	major histocompatibility complex, class II, DQ alpha precursor	--	--
12d	2220533	DLA-DQA	major histocompatibility complex, class II, DQ alpha precursor	--	--
12d	2220546	DLA-DQA	major histocompatibility complex, class II, DQ alpha precursor	--	--
12d	2220547	DLA-DQA	major histocompatibility complex, class II, DQ alpha precursor	--	--
12d	2220682	DLA-DQA	major histocompatibility complex, class II, DQ alpha precursor	--	--
12d	2220728	DLA-DQA	major histocompatibility complex, class II, DQ alpha precursor	--	--
12d	2220923	DLA-DQA	major histocompatibility complex, class II, DQ alpha precursor	--	--
12d	2220942	DLA-DQA	major histocompatibility complex, class II, DQ alpha precursor	--	--
12d	2220998	DLA-DQA	major histocompatibility complex, class II, DQ alpha precursor	--	--
12d	2220999	DLA-DQA	major histocompatibility complex, class II, DQ alpha precursor	--	--
12d	2221043	DLA-DQA	major histocompatibility complex, class II, DQ alpha precursor	--	--
12d	2221178	DLA-DQA	major histocompatibility complex, class II, DQ alpha precursor	--	--
12ad	2221256	DLA-DQA	major histocompatibility complex, class II, DQ alpha precursor	--	--
12df	2225008	DLA-DQA	major histocompatibility complex, class II, DQ alpha precursor	R/C	Basic/Nucleophilic
12df	2225012	DLA-DQA	major histocompatibility complex, class II, DQ alpha precursor	N/S	Amide/Nucleophilic
12d	2225013	DLA-DQA	major histocompatibility complex, class II, DQ alpha precursor	--	--
12df	2225039	DLA-DQA	major histocompatibility complex, class II, DQ alpha precursor	V/D	Hydrophobic/Acidic
12ad	2225168	DLA-DQA	major histocompatibility complex, class II, DQ alpha precursor	--	--
12d	2225256	DLA-DQA	major histocompatibility complex, class II, DQ alpha precursor	--	--
12df	2225300	DLA-DQA	major histocompatibility complex, class II, DQ alpha precursor	T/R	Nucleophilic/Basic
12ad	2225822	DLA-DQA	major histocompatibility complex, class II, DQ alpha precursor	--	--
12d	2225951	DLA-DQA	major histocompatibility complex, class II, DQ alpha precursor	--	--
12df	2225974	DLA-DQA	major histocompatibility complex, class II, DQ alpha precursor	G/E	Small/Acidic
12acdf	2226094	DLA-DQA	major histocompatibility complex, class II, DQ alpha precursor	Y/C	Aromatic/Nucleophilic
12d	2226109	DLA-DQA	major histocompatibility complex, class II, DQ alpha precursor	--	--
12d	2226250	DLA-DQA	major histocompatibility complex, class II, DQ alpha precursor	--	--
12d	2226295	DLA-DQA	major histocompatibility complex, class II, DQ alpha precursor	--	--
12d	2226316	DLA-DQA	major histocompatibility complex, class II, DQ alpha precursor	--	--
12d	2226476	DLA-DQA	major histocompatibility complex, class II, DQ alpha precursor	--	--
12d	2244862	DLA-DQBC1	HLA class II histocompatibility antigen, DQ beta 2 chain-like	--	--
12d	2244920	DLA-DQBC1	HLA class II histocompatibility antigen, DQ beta 2 chain-like	--	--
12d	2244932	DLA-DQBC1	HLA class II histocompatibility antigen, DQ beta 2 chain-like	--	--
12d	2244938	DLA-DQBC1	HLA class II histocompatibility antigen, DQ beta 2 chain-like	--	--
12d	2244942	DLA-DQBC1	HLA class II histocompatibility antigen, DQ beta 2 chain-like	--	--
12d	2244955	DLA-DQBC1	HLA class II histocompatibility antigen, DQ beta 2 chain-like	--	--
12ad	2245020	DLA-DQBC1	HLA class II histocompatibility antigen, DQ beta 2 chain-like	--	--
12d	2245139	DLA-DQBC1	HLA class II histocompatibility antigen, DQ beta 2 chain-like	--	--
12d	2246626	DLA-DQBC1	HLA class II histocompatibility antigen, DQ beta 2 chain-like	--	--
12de	2248897	DLA-DQBC1	HLA class II histocompatibility antigen, DQ beta 2 chain-like	--	--
12ac	2248981	DLA-DQBC1	HLA class II histocompatibility antigen, DQ beta 2 chain-like	G/R	Small/Basic
12df	2249055	DLA-DQBC1	HLA class II histocompatibility antigen, DQ beta 2 chain-like	V/A	Hydrophobic/Small
12d	2249093	DLA-DQBC1	HLA class II histocompatibility antigen, DQ beta 2 chain-like	--	--
12d	2250651	DLA-DQBC1	HLA class II histocompatibility antigen, DQ beta 2 chain-like	--	--
12d	2250686	DLA-DQBC1	HLA class II histocompatibility antigen, DQ beta 2 chain-like	--	--
12d	2250747	DLA-DQBC1	HLA class II histocompatibility antigen, DQ beta 2 chain-like	--	--
12d	2250781	DLA-DQBC1	HLA class II histocompatibility antigen, DQ beta 2 chain-like	--	--
12d	2250916	DLA-DQBC1	HLA class II histocompatibility antigen, DQ beta 2 chain-like	--	--
12abd	2250933	DLA-DQBC1	HLA class II histocompatibility antigen, DQ beta 2 chain-like	--	--
12d	2250961	DLA-DQBC1	HLA class II histocompatibility antigen, DQ beta 2 chain-like	--	--
12d	2250980	DLA-DQBC1	HLA class II histocompatibility antigen, DQ beta 2 chain-like	--	--
12d	2251017	DLA-DQBC1	HLA class II histocompatibility antigen, DQ beta 2 chain-like	--	--
12d	2251060	DLA-DQBC1	HLA class II histocompatibility antigen, DQ beta 2 chain-like	--	--
12d	2251106	DLA-DQBC1	HLA class II histocompatibility antigen, DQ beta 2 chain-like	--	--
12d	2251123	DLA-DQBC1	HLA class II histocompatibility antigen, DQ beta 2 chain-like	--	--
12d	2251164	DLA-DQBC1	HLA class II histocompatibility antigen, DQ beta 2 chain-like	--	--
12d	2251166	DLA-DQBC1	HLA class II histocompatibility antigen, DQ beta 2 chain-like	--	--
12d	2251216	DLA-DQBC1	HLA class II histocompatibility antigen, DQ beta 2 chain-like	--	--
12d	2251217	DLA-DQBC1	HLA class II histocompatibility antigen, DQ beta 2 chain-like	--	--
12d	2251222	DLA-DQBC1	HLA class II histocompatibility antigen, DQ beta 2 chain-like	--	--
12d	2251341	DLA-DQBC1	HLA class II histocompatibility antigen, DQ beta 2 chain-like	--	--
12d	2251344	DLA-DQBC1	HLA class II histocompatibility antigen, DQ beta 2 chain-like	--	--
12d	2251376	DLA-DQBC1	HLA class II histocompatibility antigen, DQ beta 2 chain-like	--	--
12d	2251379	DLA-DQBC1	HLA class II histocompatibility antigen, DQ beta 2 chain-like	--	--
12d	2251399	DLA-DQBC1	HLA class II histocompatibility antigen, DQ beta 2 chain-like	--	--
12ad	2251440	DLA-DQBC1	HLA class II histocompatibility antigen, DQ beta 2 chain-like	--	--
12d	2251453	DLA-DQBC1	HLA class II histocompatibility antigen, DQ beta 2 chain-like	--	--
12d	2251465	DLA-DQBC1	HLA class II histocompatibility antigen, DQ beta 2 chain-like	--	--
12d	2251478	DLA-DQBC1	HLA class II histocompatibility antigen, DQ beta 2 chain-like	--	--
12d	2251493	DLA-DQBC1	HLA class II histocompatibility antigen, DQ beta 2 chain-like	--	--
12d	2251503	DLA-DQBC1	HLA class II histocompatibility antigen, DQ beta 2 chain-like	--	--
12d	2251551	DLA-DQBC1	HLA class II histocompatibility antigen, DQ beta 2 chain-like	--	--
12d	2251555	DLA-DQBC1	HLA class II histocompatibility antigen, DQ beta 2 chain-like	--	--
12d	2251580	DLA-DQBC1	HLA class II histocompatibility antigen, DQ beta 2 chain-like	--	--
12d	2251613	DLA-DQBC1	HLA class II histocompatibility antigen, DQ beta 2 chain-like	--	--
12d	2251620	DLA-DQBC1	HLA class II histocompatibility antigen, DQ beta 2 chain-like	--	--
12d	2251642	DLA-DQBC1	HLA class II histocompatibility antigen, DQ beta 2 chain-like	--	--
12d	2251664	DLA-DQBC1	HLA class II histocompatibility antigen, DQ beta 2 chain-like	--	--
12d	2251677	DLA-DQBC1	HLA class II histocompatibility antigen, DQ beta 2 chain-like	--	--
12d	2251747	DLA-DQBC1	HLA class II histocompatibility antigen, DQ beta 2 chain-like	--	--
12d	2251782	DLA-DQBC1	HLA class II histocompatibility antigen, DQ beta 2 chain-like	--	--
12d	2251822	DLA-DQBC1	HLA class II histocompatibility antigen, DQ beta 2 chain-like	--	--
12d	2251843	DLA-DQBC1	HLA class II histocompatibility antigen, DQ beta 2 chain-like	--	--
12d	2251897	DLA-DQBC1	HLA class II histocompatibility antigen, DQ beta 2 chain-like	--	--
12d	2252008	DLA-DQBC1	HLA class II histocompatibility antigen, DQ beta 2 chain-like	--	--
12d	2252131	DLA-DQBC1	HLA class II histocompatibility antigen, DQ beta 2 chain-like	--	--
12d	2252146	DLA-DQBC1	HLA class II histocompatibility antigen, DQ beta 2 chain-like	--	--
12d	2252198	DLA-DQBC1	HLA class II histocompatibility antigen, DQ beta 2 chain-like	--	--
12d	2378288	DLA-DOB	major histocompatibility complex, class II, DO beta precursor	--	--
12a	2383878	DLA-DOB	major histocompatibility complex, class II, DO beta precursor	--	--
12a	2383879	DLA-DOB	major histocompatibility complex, class II, DO beta precursor	--	--
12ag	2384374	DLA-DOB	major histocompatibility complex, class II, DO beta precursor	--	--
12a	2384480	DLA-DOB	major histocompatibility complex, class II, DO beta precursor	--	--
12a	2384482	DLA-DOB	major histocompatibility complex, class II, DO beta precursor	--	--
12a	2384578	DLA-DOB	major histocompatibility complex, class II, DO beta precursor	--	--
12a	2384789	DLA-DOB	major histocompatibility complex, class II, DO beta precursor	--	--
12d	2384854	DLA-DOB	major histocompatibility complex, class II, DO beta precursor	--	--
12ad	2384881	DLA-DOB	major histocompatibility complex, class II, DO beta precursor	--	--
12a	2384917	DLA-DOB	major histocompatibility complex, class II, DO beta precursor	--	--
12a	2385003	DLA-DOB	major histocompatibility complex, class II, DO beta precursor	--	--
12d	2426797	TAP1	antigen peptide transporter 1 precursor	--	--
12abd	2429037	TAP1	antigen peptide transporter 1 precursor	--	--
12d	2432558	TAP1	antigen peptide transporter 1 precursor	--	--
12a	2432575	TAP1	antigen peptide transporter 1 precursor	--	--
12a	2432985	TAP1	antigen peptide transporter 1 precursor	--	--
12ad	2433209	TAP1	antigen peptide transporter 1 precursor	--	--
12ad	2433276	TAP1	antigen peptide transporter 1 precursor	--	--
12ad	2433374	TAP1	antigen peptide transporter 1 precursor	--	--
12ad	2433380	TAP1	antigen peptide transporter 1 precursor	--	--
12d	2503175	DLA-DMB	major histocompatibility complex, class II, DM beta precursor	--	--
12d	2505664	DLA-DMB	major histocompatibility complex, class II, DM beta precursor	--	--
12d	2505765	DLA-DMB	major histocompatibility complex, class II, DM beta precursor	--	--
12d	2508316	DLA-DMB	major histocompatibility complex, class II, DM beta precursor	--	--
12d	2508560	DLA-DMB	major histocompatibility complex, class II, DM beta precursor	--	--
12d	2516977	DLA-DMB	major histocompatibility complex, class II, DM beta precursor	--	--
12d	2517038	DLA-DMB	major histocompatibility complex, class II, DM beta precursor	--	--
12d	2517126	DLA-DMB	major histocompatibility complex, class II, DM beta precursor	--	--
12d	2517242	DLA-DMB	major histocompatibility complex, class II, DM beta precursor	--	--
12ad	2518003	DLA-DMB	major histocompatibility complex, class II, DM beta precursor	--	--
12d	2520730	DLA-DMA	major histocompatibility complex, class II, DM alpha isoform X1	--	--
12d	2520896	DLA-DMA	major histocompatibility complex, class II, DM alpha isoform X1	--	--
12d	2521203	DLA-DMA	major histocompatibility complex, class II, DM alpha isoform X1	--	--
12d	2521211	DLA-DMA	major histocompatibility complex, class II, DM alpha isoform X1	--	--
12d	2565879	DLA-DOA	HLA class II histocompatibility antigen, DO alpha chain-like precursor	--	--
12df	2566168	DLA-DOA	HLA class II histocompatibility antigen, DO alpha chain-like precursor	R/C	Basic/Nucleophilic
12ad	2569281	DLA-DOA	HLA class II histocompatibility antigen, DO alpha chain-like precursor	--	--
12ad	2569520	DLA-DOA	HLA class II histocompatibility antigen, DO alpha chain-like precursor	--	--
12d	2569701	DLA-DOA	HLA class II histocompatibility antigen, DO alpha chain-like precursor	--	--
12d	2569817	DLA-DOA	HLA class II histocompatibility antigen, DO alpha chain-like precursor	--	--
12ab	2569891	DLA-DOA	HLA class II histocompatibility antigen, DO alpha chain-like precursor	--	--
12d	2569907	DLA-DOA	HLA class II histocompatibility antigen, DO alpha chain-like precursor	--	--
12df	2605559	HLA-DPB1	HLA class II histocompatibility antigen, DP beta 1 chain-like [Panthera tigris altaica]	E/Q	Acidic/Amide
12d	895696	DLA-88	major histocompatibility complex, class I, B isoform X7 [Homo sapiens]	--	--
12d	895701	DLA-88	major histocompatibility complex, class I, B isoform X7 [Homo sapiens]	--	--
12d	895703	DLA-88	major histocompatibility complex, class I, B isoform X7 [Homo sapiens]	--	--
12d	896018	DLA-88	major histocompatibility complex, class I, B isoform X7 [Homo sapiens]	--	--
12d	896100	DLA-88	major histocompatibility complex, class I, B isoform X7 [Homo sapiens]	--	--
12de	897003	DLA-64F	major histocompatibility complex, class I, B isoform X7 [Homo sapiens]	--	--
12df	935024	DLA-64F	major histocompatibility complex, class I, B isoform X7 [Homo sapiens]	C/R	Nucleophilic/Basic
12d	935230	DLA-64F	major histocompatibility complex, class I, B isoform X7 [Homo sapiens]	--	--
13a	62433549	CXCL8	interleukin-8 precursor	--	--
13ab	62433758	CXCL8	interleukin-8 precursor	--	--
13a	62434118	CXCL8	interleukin-8 precursor	--	--
14ab	36472960	IL6	interleukin-6 precursor	--	--
17a	36978752	IL1A	interleukin-1 alpha precursor	--	--
17ab	36979971	IL1A	interleukin-1 alpha precursor	--	--
17abg	37019345	IL1B	interleukin-1 beta	--	--
18d	31634377	RAG1	V(D)J recombination-activating protein 1	--	--
18d	31634945	RAG1	V(D)J recombination-activating protein 1	--	--
18d	31635001	RAG1	V(D)J recombination-activating protein 1	--	--
18d	31635672	RAG1	V(D)J recombination-activating protein 1	--	--
18d	31635673	RAG1	V(D)J recombination-activating protein 1	--	--
18d	31635678	RAG1	V(D)J recombination-activating protein 1	--	--
18de	31635692	RAG1	V(D)J recombination-activating protein 1	--	--
18d	31635837	RAG1	V(D)J recombination-activating protein 1	--	--
18d	31635968	RAG1	V(D)J recombination-activating protein 1	--	--
18de	41141166	DLA-79	MHC class Ib precursor	--	--
18a	41142864	DLA-79	MHC class Ib precursor	--	--
18ab	41144165	DLA-79	MHC class Ib precursor	--	--
20a	37545949	TLR9	toll-like receptor 9 isoform X3	--	--
20abg	37546480	TLR9	toll-like receptor 9 isoform X3	--	--
20ab	42295401	CCR5	C-C chemokine receptor type 5	--	--
20abc	44903836	IL12RB1	interleukin-12 receptor subunit beta-1 isoform X1	S/L	Nucleophilic/Hydrophobic
20ab	50747888	TYK2	LOW QUALITY PROTEIN: non-receptor tyrosine-protein kinase TYK2	--	--
20ag	50748048	TYK2	LOW QUALITY PROTEIN: non-receptor tyrosine-protein kinase TYK2	--	--
20ag	50748270	TYK2	LOW QUALITY PROTEIN: non-receptor tyrosine-protein kinase TYK2	--	--
20a	50748511	TYK2	LOW QUALITY PROTEIN: non-receptor tyrosine-protein kinase TYK2	--	--
20a	50754323	TYK2	LOW QUALITY PROTEIN: non-receptor tyrosine-protein kinase TYK2	--	--
20ac	52520704	CD209	CD209 antigen	L/Q	Hydrophobic/Amide
20a	52521442	CD209	CD209 antigen	--	--
20ab	53565675	C3	complement C3	--	--
20a	53565888	C3	complement C3	--	--
20de	54958103	TICAM1	TIR domain-containing adapter molecule 1	--	--
20ab	54958686	TICAM1	TIR domain-containing adapter molecule 1	--	--
20a	54958841	TICAM1	TIR domain-containing adapter molecule 1	--	--
23def	9019005	CCR8	C-C chemokine receptor type 8	R/W	Basic/Aromatic
24ab	33372965	CD40	tumor necrosis factor receptor superfamily member 5 precursor	--	--
24a	33383135	CD40	tumor necrosis factor receptor superfamily member 5 precursor	--	--
32ab	24040023	NFKB1	nuclear factor NF-kappa-B p105 subunit	--	--
33ab	23201170	CD80	T-lymphocyte activation antigen CD80 precursor	--	--
34ab	26132984	IL12A	interleukin-12 subunit alpha isoform X1	--	--
37de	25037938	SLC11A1	natural resistance-associated macrophage protein 1	--	--
38d	22395706	CRP	C-reactive protein precursor	--	--
38de	22396199	CRP	C-reactive protein precursor	--	--
38a	23700604	TLR5	toll-like receptor 5 precursor	--	--
38a	23700624	TLR5	toll-like receptor 5 precursor	--	--
38dg	23700711	TLR5	toll-like receptor 5 precursor	--	--
38a	23700803	TLR5	toll-like receptor 5 precursor	--	--
38abd	23700920	TLR5	toll-like receptor 5 precursor	--	--
38ad	23701117	TLR5	toll-like receptor 5 precursor	--	--
38ad	23701152	TLR5	toll-like receptor 5 precursor	--	--
38ad	23701159	TLR5	toll-like receptor 5 precursor	--	--
38ade	23701329	TLR5	toll-like receptor 5 precursor	--	--
38ad	23701423	TLR5	toll-like receptor 5 precursor	--	--
38ad	23701515	TLR5	toll-like receptor 5 precursor	--	--
38a	23701552	TLR5	toll-like receptor 5 precursor	--	--
38ad	23701636	TLR5	toll-like receptor 5 precursor	--	--
38d	23701640	TLR5	toll-like receptor 5 precursor	--	--
38ad	23701643	TLR5	toll-like receptor 5 precursor	--	--
38ad	23701654	TLR5	toll-like receptor 5 precursor	--	--
38a	23701669	TLR5	toll-like receptor 5 precursor	--	--
38adg	23701739	TLR5	toll-like receptor 5 precursor	--	--
38ad	23701781	TLR5	toll-like receptor 5 precursor	--	--
38ad	23701824	TLR5	toll-like receptor 5 precursor	--	--
38ad	23701863	TLR5	toll-like receptor 5 precursor	--	--
38adg	23701951	TLR5	toll-like receptor 5 precursor	--	--
38acdf	23702049	TLR5	toll-like receptor 5 precursor	A/V	Small/Hydrophobic
38a	23702086	TLR5	toll-like receptor 5 precursor	--	--
38ac	23702109	TLR5	toll-like receptor 5 precursor	G/V	Small/Hydrophobic
38acdf	23702549	TLR5	toll-like receptor 5 precursor	A/T	Small/Hydrophobic
38a	23702691	TLR5	toll-like receptor 5 precursor	--	--
38ac	23702729	TLR5	toll-like receptor 5 precursor	R/C	Basic/Nucleophilic
38acdf	23702730	TLR5	toll-like receptor 5 precursor	R/P	Basic/Hydrophobic
38dg	23702737	TLR5	toll-like receptor 5 precursor	--	--
38ad	23702755	TLR5	toll-like receptor 5 precursor	--	--
38ac	23702760	TLR5	toll-like receptor 5 precursor	T/M	Nucleophilic/Hydrophobic
38d	23703055	TLR5	toll-like receptor 5 precursor	--	--
38ad	23703181	TLR5	toll-like receptor 5 precursor	--	--
38ad	23703355	TLR5	toll-like receptor 5 precursor	--	--
38acdf	23703518	TLR5	toll-like receptor 5 precursor	A/T	Small/Nucleophilic
38ac	23703737	TLR5	toll-like receptor 5 precursor	G/S	Small/Nucleophilic
38a	23703836	TLR5	toll-like receptor 5 precursor	--	--
38ac	23703914	TLR5	toll-like receptor 5 precursor	D/H	Acidic/Basic
38ac	23704100	TLR5	toll-like receptor 5 precursor	L/F	Hydrophobic/Aromatic
38a	23704120	TLR5	toll-like receptor 5 precursor	--	--
38ad	23704129	TLR5	toll-like receptor 5 precursor	--	--
38a	23704147	TLR5	toll-like receptor 5 precursor	--	--
38ac	23704151	TLR5	toll-like receptor 5 precursor	S/R	Nucleophilic/Basic
38ad	23704153	TLR5	toll-like receptor 5 precursor	--	--
38a	23704432	TLR5	toll-like receptor 5 precursor	--	--
38ad	23704468	TLR5	toll-like receptor 5 precursor	--	--
38ad	23704532	TLR5	toll-like receptor 5 precursor	--	--
38adg	23704537	TLR5	toll-like receptor 5 precursor	--	--
38ac	23704644	TLR5	toll-like receptor 5 precursor	R/Q	Basic/Amide
38ad	23704801	TLR5	toll-like receptor 5 precursor	--	--
38a	23704819	TLR5	toll-like receptor 5 precursor	--	--
38a	23705077	TLR5	toll-like receptor 5 precursor	--	--
38adg	23705089	TLR5	toll-like receptor 5 precursor	--	--
aoutleirs identified from the subset of data including Ontario red fox (n=131)
boutliers retained in the final subset of data after LD-prunning including Ontario red fox (n=30)
cmissense outliers with the potential to change protein chemistry identified in the subset of data including Ontario red fox (n=18)
doutleirs identified from the subset of data excluding Ontario red fox (n=221)
eoutliers retained in the final subset of data after LD-prunning excluding Ontario red fox (n=16)
fmissense outliers with the potential to change protein chemistry identified in the subset of data excluding Ontario red fox (n=23)
gSNP identified by more than one outlier test (n=13)
