# Supplementary material for: The role of a mechanistic host in maintaining arctic rabies variant distributions: Assessment of functional genetic diversity in Alaskan red fox (Vulpes vulpes)
Source: PLoS One. 2021 Apr 8;16(4):e0249176. doi: 10.1371/journal.pone.0249176 (PMC8031376; doi:10.1371/journal.pone.0249176)
Supplement: S6 Table — The ratio of nonsynonymous substitution per nonsynonymous site to synonymous substitutions per synonymous site for 85 genes and three populations of red fox. Those pN/pS ratios >1, suggestive of positive selection, have been bolded. In order for the calculation to be performed, and a pN/pS ratio determined, there must have been at least 1 synonymous and 1 nonsynonymous polymorphism per gene. Per gene, the number of nonsynonymous/synonymous polymorphisms were determined with SnpEff (Cingolani et al. 2012) and the potential nonsynonymous/synonymous sites was estimated from the coding sequence of each gene using DnaSP v6 (Rozas et al. 2017). (XLSX) [file pone.0249176.s011.xlsx]

## Sheet: Table S6
S6 Table. pN/pS ratios for three populations of red fox from Alaska. The ratio of nonsynonymous substitution per nonsynonymous site to synonymous substitutions per synonymous site for 85 genes and three populations of red fox. Those pN/pS ratios >1, suggestive of positive selection, have been bolded. In order for the calculation to be performed, and a pN/pS ratio determined, there must have been …
Region/Gene		C2	C3	C5AR1	CAMP	CASP4	CCL2	CCL3	CCL5	CCR5	CCR6	CD209	CD28	CD40	CD8A	CFB	CRP	CXCL10	CXCL8	DCTN2	DDX58	DLA-12	DLA-64F	DLA-79	DLA-88	DLA-DMA	DLA-DMB	DLA-DOA	DLA-DOB	DLA-DQA	DLA-DQBC1	FASLG	GATA3	HLA-DPB1	ICAM1	IFNB1	IFNGR1	IL10	IL12A	IL12B	IL12RB1	IL12RB2	IL15	IL-17A	IL1A	IL1R1	IL23A	IL23R	IL5
Central	pN	0.00223692	0.00167668	0.00256082	0.00255317	0.000885481	0	0.00615385	0.0124417	0	0.00232377	0.00310477	0	0.0128708	0.00755858	0.00554376	0.00176264	0	0	0	0.00138005	0.0672828	0.0299189	0.00413437	0.0316623	0	0.00507331	0.00353151	0.00481286	0.0259067	0.0495266	0	0.00200938	0.00388478	0.00337316	0	0.00182927	0.00482707	0.00194867	0.00130463	0.00424971	0.00203666	0	0.00284495	0.00482703	0.00299401	0.00229795	0.00203046	0.00323102
	pS	0.00543646	0.0178651	0.0145455	0	0.0119521	0.0174414	0.019802	0.00956938	0.0119048	0.0299256	0.0107049	0.0242175	0.0350067	0.0129032	0.0390646	0.0283014	0.0150376	0.0215054	0.00341682	0.00665369	0.0501958	0.040173	0.0176211	0.0288809	0.0103359	0.00505894	0.0108891	0.0103804	0.0322581	0.0404494	0.0139749	0.0207919	0.00591121	0.0122799	0	0	0.0163039	0.00654322	0.0226757	0.0163985	0.0163934	0.0288934	0.0176211	0	0.0313316	0	0.0144404	0
	pN/pS	0.411467	0.0938522	0.176056	--	0.074086	0	0.310769	1.30016	0	0.0776517	0.290032	0	0.367668	0.58579	0.141913	0.0622812	0	0	0	0.207412	1.34041	0.744751	0.234625	1.09631	0	1.00284	0.324316	0.463647	0.803109	1.22441	0	0.0966428	0.657188	0.27469	--	--	0.296068	0.297816	0.0575342	0.259152	0.124236	0	0.161451	--	0.0955589	--	0.140609	--
Southwest	pN	0.00223692	0.00111779	0.00256082	0.00255317	0.000885481	0	0.00615385	0.00933126	0	0.00232377	0.00155239	0	0.0128708	0.00604686	0.00554376	0.00176264	0	0	0	0.00138005	0.0661024	0.0282092	0.00413437	0.030343	0	0.00507331	0.00353151	0.00481286	0.0241796	0.0466133	0	0.00100469	0.00388478	0.00421646	0	0.00182927	0.00482707	0.00194867	0.00130463	0.00424971	0.00203666	0	0.00284495	0.00482703	0.00299401	0.00229795	0.00203046	0.00969305
	pS	0.00724861	0.0160786	0.0145455	0	0.0119521	0.0174414	0.019802	0.00956938	0.015873	0.0299256	0.0107049	0.0242175	0.0350067	0.0129032	0.0355133	0.0283014	0.0150376	0.0215054	0.00341682	0.00665369	0.0501958	0.040173	0.0176211	0.0288809	0.0103359	0.00505894	0.0108891	0.0103804	0.0322581	0.0404494	0.0139749	0.0178216	0	0.0122799	0	0	0.0163039	0.00654322	0.0272109	0.0163985	0.0147541	0.0288934	0.0176211	0	0.0313316	0	0.0144404	0
	pN/pS	0.3086	0.0695201	0.176056	--	0.074086	0	0.310769	0.975117	0	0.0776517	0.145016	0	0.367668	0.468632	0.156104	0.0622812	0	0	0	0.207412	1.31689	0.702194	0.234625	1.05063	0	1.00284	0.324316	0.463647	0.749568	1.15238	0	0.0563749	--	0.343363	--	--	0.296068	0.297816	0.0479452	0.259152	0.13804	0	0.161451	--	0.0955589	--	0.140609	--
Seward Peninsula	pN	0.00223692	0.00139723	0.00256082	0.00255317	0.000885481	0	0.00615385	0.00933126	0	0.00232377	0.00310477	0	0.0128708	0.00604686	0.00554376	0.00176264	0	0	0	0.00138005	0.0672828	0.0307737	0.00310078	0.030343	0	0.00507331	0.00353151	0.00481286	0.0224525	0.0495266	0	0.00200938	0.00388478	0.00337316	0	0.00182927	0.00482707	0.00194867	0	0.00424971	0.00203666	0	0.00284495	0.00482703	0.00299401	0.00229795	0.00203046	0.00323102
	pS	0.00724861	0.0178651	0.0145455	0	0.0119521	0.0174414	0.019802	0.00956938	0.015873	0.0299256	0.00535246	0.0242175	0.0350067	0.0129032	0.0372889	0.0283014	0	0.0215054	0	0.00665369	0.0535421	0.0378099	0.0176211	0.0252708	0.0103359	0.00505894	0.0108891	0.00519022	0.0322581	0.0404494	0.0139749	0.0207919	0.00591121	0.0122799	0	0.00301505	0.0163039	0.00654322	0.0272109	0.0163985	0.0229508	0.0288934	0.0176211	0	0.0313316	0	0.0144404	0
	pN/pS	0.3086	0.0782101	0.176056	--	0.074086	0	0.310769	0.975117	0	0.0776517	0.580064	0	0.367668	0.468632	0.14867	0.0622812	--	0	--	0.207412	1.25663	0.813907	0.175969	1.20072	0	1.00284	0.324316	0.927294	0.696028	1.22441	0	0.0966428	0.657188	0.27469	--	0.606715	0.296068	0.297816	0	0.259152	0.0887402	0	0.161451	--	0.0955589	--	0.140609	--
-- denote where division by zero errors occur to due the lack of synonymous polymorphisms
[truncated: 37 more columns]
